# Supplementary material for: Investigation of Antibody Pharmacokinetics in Male Reproductive System and Its Characterization Using a Translational PBPK Model
Source: Antibodies (Basel). 2025 Feb 13;14(1):17. doi: 10.3390/antib14010017 (PMC11843977; doi:10.3390/antib14010017)
Supplement: Supplementary file 1 [file antibodies-14-00017-s001.zip]

Archive with 1 entries (1 files):
- antibodies-3401853-supplementary.pdf
